# Supplementary material for: MST4: A Potential Oncogene and Therapeutic Target in Breast Cancer
Source: Cells. 2022 Dec 15;11(24):4057. doi: 10.3390/cells11244057 (PMC9777386; doi:10.3390/cells11244057)
Supplement: Supplementary file 1 [file cells-11-04057-s001.zip]

Archive with 1 entries (1 files):
- cells-2072422-supplementary.pdf
